# Supplementary material for: Sequential Synthesis Methodology Yielding Well-Defined Porous 75%SrTiO3/25%NiFe2O4 Nanocomposite
Source: Nanomaterials (Basel). 2021 Dec 31;12(1):138. doi: 10.3390/nano12010138 (PMC8747004; doi:10.3390/nano12010138)
Supplement: Supplementary file 1 [file nanomaterials-12-00138-s001.zip]

Archive with 1 entries (1 files):
- nanomaterials-1507084-supplementary.pdf
